# Supplementary material for: Bifunctional Opioid/Melanocortin Peptidomimetics for Use in Neuropathic Pain: Variation in the Type and Length of the Linker Connecting the Two Pharmacophores
Source: Int J Mol Sci. 2022 Jan 8;23(2):674. doi: 10.3390/ijms23020674 (PMC8775902; doi:10.3390/ijms23020674)
Supplement: Supplementary file 1 [file ijms-23-00674-s001.zip]

Archive with 1 entries (1 files):
- ijms-1496746-supplementary.pdf
